# Supplementary material for: TNF-α Mediates the Association between Dietary Inflammatory Index and Depressive Symptoms in Breast Cancer
Source: Nutrients. 2022 Dec 24;15(1):84. doi: 10.3390/nu15010084 (PMC9823771; doi:10.3390/nu15010084)
Supplement: Supplementary file 1 [file nutrients-15-00084-s001.zip]

Archive with 1 entries (1 files):
- nutrients-1981441-supplementary.pdf
